# Supplementary material for: Genome-wide association studies for canine hip dysplasia in single and multiple populations – implications and potential novel risk loci
Source: BMC Genomics. 2021 Sep 2;22:636. doi: 10.1186/s12864-021-07945-z (PMC8414704; doi:10.1186/s12864-021-07945-z)
Supplement: Supplementary file 2 — Additional file 2: Table S2. Allele frequencies (AF) and p-values for all approaches for significant or suggestive significant SNPs within the populations and meta-analysis. The phenotype for which the SNP was significant or suggestive is specified in “Approach”. GWAS were performed for 180 (UK), 402 (Swedish), 775 dogs (Finnish) and 1357 (meta-analysis) dogs, respectively. [file 12864_2021_7945_MOESM2_ESM.xlsx]

## Sheet: Sheet1
SNP_ID	Chr	Pos (bp)	Approach	Allele frequencies				p-values
				SWE	FIN	UK	Meta-analysis	SWE_FCI	SWE_casecontrol	FIN_FCI	FIN_casecontrol	UK_FCI	UK_casecontrol	Meta-analysis_FCI	Meta-analysis_casecontrol
BICF2S23248027	1	45161186	FIN_FCI	0.337	0.39	0.433	0.38	0.274081	0.359664	1.16697e-05	1.13641e-05	0.820946	0.9315	8.9058e-05	0.000134872
BICF2S23248027	1	45161186	FIN_casecontrol	0.337	0.39	0.433	0.38	0.274081	0.359664	1.16697e-05	1.13641e-05	0.820946	0.9315	8.9058e-05	0.000134872
BICF2P468585	1	45382633	FIN_FCI	0.364	0.39	0.419	0.386	0.287202	0.404659	4.21018e-06	7.28124e-06	0.97702	0.653037	2.92811e-05	6.35429e-05
BICF2P468585	1	45382633	FIN_casecontrol	0.364	0.39	0.419	0.386	0.287202	0.404659	4.21018e-06	7.28124e-06	0.97702	0.653037	2.92811e-05	6.35429e-05
BICF2P1037296	1	46268586	FIN_FCI	0.367	0.423	0.472	0.413	0.0762358	0.324097	1.5609e-05	0.000115241	0.823322	0.513145	2.26566e-05	0.000305894
BICF2S22930063	7	11089390	Meta-analysis_casecontrol	0.187	0.209	0.222	0.204	0.128642	0.0265206	0.00306218	0.000124098	0.00615175	0.011204	0.000541436	5.7716e-06
BICF2G630561445	7	58512418	UK_FCI	0.117	0.141	0.15	0.135	0.0389016	0.0190206	0.170719	0.182866	1.67785e-06	0.0149054	0.00644702	0.00325611
BICF2G630561553	7	58588983	UK_FCI	0.257	0.287	0.261	0.275	0.322271	0.557133	0.622882	0.927975	1.13553e-06	0.0010512	0.0856021	0.1291
BICF2P566919	7	58676276	UK_FCI	0.117	0.139	0.156	0.134	0.0389016	0.0190206	0.262983	0.256784	9.32574e-06	0.112968	0.0209225	0.0118968
BICF2G630561779	7	58791059	UK_FCI	0.118	0.141	0.147	0.135	0.0395553	0.014981	0.217449	0.19174	2.93916e-06	0.0473282	0.0114296	0.00455363
TIGRP2P100978	7	58825151	UK_FCI	0.118	0.142	0.147	0.136	0.0395553	0.014981	0.24436	0.214239	2.93916e-06	0.0473282	0.0136963	0.00536583
BICF2G630561837	7	58845222	UK_FCI	0.118	0.139	0.153	0.134	0.0395553	0.014981	0.233865	0.238925	4.73171e-06	0.0635621	0.0145299	0.00694337
BICF2G630562441	7	59795168	UK_FCI	0.134	0.15	0.15	0.145	0.0678988	0.0383093	0.108368	0.110634	9.69644e-06	0.0314494	0.00797709	0.00320526
BICF2P321938	8	65857629	SWE_FCI	0.326	0.386	0.472	0.379	4.31582e-06	0.000556626	0.424155	0.4843	0.0685113	0.700252	0.550035	0.329498
BICF2S23027935	9	31300189	FIN_FCI	0.414	0.488	0.408	0.456	0.51173	0.332446	1.41891e-05	0.00329808	0.520472	0.16723	0.00072395	0.0578355
BICF2P742007	9	31387114	FIN_FCI	0.386	0.441	0.378	0.416	0.808271	0.300268	7.51268e-06	0.00400935	0.483897	0.235764	0.000840819	0.0898498
BICF2G630834826	9	31477907	FIN_FCI	0.463	0.453	0.403	0.449	0.326221	0.702925	1.52323e-05	0.0051047	0.0362801	0.0167204	3.56481e-05	0.0034429
BICF2G630835183	9	32155751	FIN_FCI	0.407	0.485	0.436	0.455	0.430416	0.134636	9.90756e-06	0.00071857	0.268068	0.166266	0.000466431	0.0585568
BICF2G630835188	9	32166146	FIN_FCI	0.407	0.483	0.433	0.454	0.430416	0.134636	6.9929e-06	0.000551089	0.238566	0.129272	0.000332245	0.0459963
BICF2G630835202	9	32181375	FIN_FCI	0.406	0.488	0.422	0.456	0.445373	0.128614	1.35101e-05	0.000808765	0.101534	0.137696	0.000368081	0.0560995
BICF2G630835214	9	32190814	FIN_FCI	0.407	0.489	0.411	0.454	0.430416	0.134636	1.4834e-05	0.000883002	0.0795818	0.0576402	0.000295484	0.046138
BICF2G630835223	9	32271830	FIN_FCI	0.407	0.473	0.381	0.441	0.430416	0.134636	7.22624e-06	0.000641849	0.147527	0.0641252	0.000289565	0.0478532
BICF2G630836291	9	34689620	FIN_FCI	0.184	0.375	0.364	0.317	0.00153931	0.363257	1.59154e-05	0.000801694	0.0409919	0.0157785	1.39081e-05	0.00257927
BICF2G630836291	9	34689620	Meta-analysis_FCI	0.184	0.375	0.364	0.317	0.00153931	0.363257	1.59154e-05	0.000801694	0.0409919	0.0157785	1.39081e-05	0.00257927
BICF2G630836293	9	34700358	FIN_FCI	0.184	0.374	0.364	0.316	0.00153931	0.363257	1.37446e-05	0.000636655	0.0409919	0.0157785	1.21297e-05	0.00213244
BICF2G630836293	9	34700358	Meta-analysis_FCI	0.184	0.374	0.364	0.316	0.00153931	0.363257	1.37446e-05	0.000636655	0.0409919	0.0157785	1.21297e-05	0.00213244
BICF2G630836294	9	34723827	FIN_FCI	0.184	0.374	0.378	0.318	0.00153931	0.363257	1.05363e-05	0.000530851	0.0413502	0.021302	1.08697e-05	0.00187986
BICF2G630836294	9	34723827	Meta-analysis_FCI	0.184	0.374	0.378	0.318	0.00153931	0.363257	1.05363e-05	0.000530851	0.0413502	0.021302	1.08697e-05	0.00187986
BICF2G630837240	9	36579921	FIN_FCI	0.369	0.464	0.483	0.438	0.906477	0.165075	9.21167e-06	0.00123069	0.0814947	0.179445	0.00037107	0.0279351
BICF2G630837405	9	36837067	FIN_FCI	0.479	0.463	0.433	0.476	0.841231	0.313465	3.63038e-06	0.000224991	0.0501617	0.0819594	6.79944e-05	0.00535511
BICF2G630442661	15	12679667	Meta-analysis_FCI	0.127	0.16	0.133	0.147	0.0303988	0.128	6.412e-05	0.00041165	0.265164	0.238418	2.17725e-06	0.000173095
BICF2P110724	21	39241001	UK_FCI	0.16	0.119	0.108	0.13	0.266664	0.630539	0.680716	0.309185	8.15283e-07	1.67935e-05	0.229652	0.263264
BICF2P689487	21	39270633	UK_FCI	0.16	0.118	0.106	0.129	0.266664	0.630539	0.707222	0.333474	7.76188e-07	3.37867e-05	0.220711	0.261732
TIGRP2P285227	21	39296148	UK_FCI	0.159	0.119	0.108	0.129	0.266588	0.60469	0.720906	0.32723	8.15283e-07	1.67935e-05	0.223359	0.254128
TIGRP2P285228	21	39304525	UK_FCI	0.16	0.119	0.108	0.13	0.266664	0.630539	0.683761	0.313506	8.15283e-07	1.67935e-05	0.227176	0.258626
BICF2P865829	21	39466638	UK_FCI	0.157	0.117	0.114	0.129	0.287147	0.805304	0.767998	0.37197	8.82295e-07	4.79177e-05	0.190587	0.277557
TIGRP2P333312	25	46422704	SWE_casecontrol	0.08	0.087	0.125	0.09	0.000293598	1.56884e-05	0.674128	0.804088	0.243202	0.141545	0.151732	0.105989
